# Supplementary material for: Semiautomatic volumetry of the temporal lobes of the brain and correlation with electroencephalography results in dogs with assumed idiopathic epilepsy
Source: J Vet Intern Med. 2024 Nov 4;39(1):e17237. doi: 10.1111/jvim.17237 (PMC11627523; doi:10.1111/jvim.17237)
Supplement: Supplementary file 1 — Data S1. Supporting Information. [file JVIM-39-e17237-s001.xlsx]

## Sheet: Arkusz1
EEG
		Groups	variable	n	min	max	median	q1	q3	mean	sd	lowCI	upCI		CI - confidence intervals
		1	AR	14	0.002	0.12	0.042	0.014	0.088	0.052	0.043	0.027	0.077		SD - standard deviations
		1	vTL	14	4009	5026	4663	4398	4898	4611	347	4411	4812		q - quartile
		1	vTR	14	3612	5016	4650	4398	4867	4580	379	4361	4799
		2	AR	12	0.005	0.16	0.032	0.014	0.078	0.051	0.048	0.02	0.082
		2	vTL	12	3932	4938	4580	4121	4846	4500	379	4259	4741
		2	vTR	12	4042	4906	4691	4393	4830	4580	314	4380	4779
		3	AR	5	0.004	0.14	0.024	0.004	0.071	0.049	0.058	0	0.121
		3	vTL	5	4132	4987	4656	4370	4710	4571	329	4162	4980
		3	vTR	5	4481	5013	4847	4691	4968	4800	218	4530	5070
	,y,	n	effect size	method	magnitude
1	AR	31	0.0631	eta2[H]	moderate
2	vTL	31	0.0361	eta2[H]	small
3	vTR	31	0.00573	eta2[H]	small
Ventricular asymetry
		Groups2	variable	n	min	max	median	q1	q3	mean	sd	lowCI	upCI
		1	AR2	19	0.002	0.16	0.032	0.009	0.077	0.049	0.048	0.026	0.072
		1	vTL2	19	3932	4987	4489	4247	4851	4516	354	4346	4687
		1	vTR2	19	4042	5013	4836	4454	4888	4675	305	4528	4822
		2	AR2	5	0.004	0.032	0.023	0.005	0.024	0.018	0.013	0.002	0.034
		2	vTL2	5	4370	4938	4874	4710	4899	4758	234	4468	5049
		2	vTR2	5	4481	5016	4780	4691	4898	4773	204	4520	5026
		3	AR2	7	0.007	0.12	0.089	0.067	0.11	0.081	0.039	0.044	0.118
		3	vTL2	7	4139	5026	4684	4139	4844	4545	398	4177	4913
		3	vTR2	7	3612	4763	4418	4301	4496	4341	362	4006	4676
	,y, n	effect size	method	magnitude
1	AR2 31	0.145	eta2[H]	large
2	vTL2 31	0.0027	eta2[H]	small
3	vTR2 31	0.146	eta2[H]	large
